# Supplementary material for: Respiratory syncytial virus hospitalization in children in northern Spain
Source: PLoS One. 2018 Nov 15;13(11):e0206474. doi: 10.1371/journal.pone.0206474 (PMC6237306; doi:10.1371/journal.pone.0206474)
Supplement: S1 Table — Data_PONE_D_18_19911__1. (XLS) [file pone.0206474.s001.xls]

## Sheet: Data
ID	Sex	Hospital_stay	Period_season	age_in_months	RSV_primary_diagnose	D480_1	D466_11	D079_6	Week_diagnose	PCR_positive_RSV	DV21_3x	D770_7x	D748_xx	congenital_heart_and_vascular_anomalies	D277_0x	neuromuscular_disorders	D758_0x	D279_xx	other_congenital_and_metabolic_disorders	D518_81	D786_03	Severity	Comorbidities	PICU	birth_month	Diagnosis_at_discharge	D799_02	D518_82	Severity_and_mechanical_ventilation	Mechanical_ventilation
1	F	11	0	29	1	0	1	1	46	0	0	0	0	0	0	0	0	0	0	1	0	1	0	0	5	1	0	0	1	0
2	F	3	0	32	1	0	1	1	46	1	0	0	0	0	0	0	0	0	0	0	0	0	0	0	3	1	0	0	0	0
3	M	10	0	29	1	0	1	1	47	0	0	0	0	0	0	0	0	0	0	0	0	0	0	0	6	1	0	1	1	0
4	M	4	0	31	0	1	1	1	47	0	0	0	0	0	0	0	0	0	0	1	0	1	0	0	3	0	0	0	1	0
5	M	9	0	27	1	1	1	1	48	0	0	0	0	0	0	0	0	0	0	0	0	0	0	0	8	0	0	0	0	0
6	M	4	0	32	0	0	0	1	49	0	0	0	0	0	0	0	0	0	0	0	0	0	0	0	3	2	0	0	0	0
7	M	4	0	29	1	0	1	1	9	1	0	0	0	0	0	0	0	0	0	0	0	0	0	0	9	1	0	0	0	0
8	M	5	0	24	1	1	0	0	13	0	0	0	0	0	0	0	0	0	0	1	0	1	0	0	3	0	0	0	1	0
9	M	6	1	24	1	1	0	0	48	1	0	0	0	0	0	0	0	0	0	1	0	1	0	0	11	0	0	0	1	0
10	M	14	1	27	1	1	0	1	50	1	0	0	0	0	0	0	0	0	0	0	0	0	0	1	9	0	0	0	0	0
11	F	3	1	31	1	1	0	1	51	1	0	0	0	0	0	0	0	0	0	0	0	0	0	0	5	0	0	0	0	0
12	M	3	1	25	1	1	1	1	52	1	0	0	0	0	0	0	0	0	0	1	0	1	0	0	11	0	0	0	1	0
13	M	3	1	29	1	1	1	1	52	0	0	0	0	0	0	0	0	0	0	0	0	0	0	0	7	0	0	0	0	0
14	F	4	1	27	1	1	0	0	1	1	0	0	0	0	0	0	0	0	0	0	0	0	0	0	9	0	0	0	0	0
15	F	5	1	31	0	0	1	1	2	0	0	0	0	0	0	0	0	0	0	0	0	0	0	0	6	1	0	0	0	0
16	F	5	1	26	0	0	0	1	5	1	0	0	0	0	0	0	0	0	0	0	0	0	0	0	12	2	0	0	0	0
17	F	3	2	30	1	1	0	0	41	1	0	0	0	0	0	1	0	0	0	0	0	0	1	1	4	0	0	0	0	0
18	M	4	2	30	1	0	1	1	47	1	0	0	0	0	0	0	0	0	0	0	0	0	0	0	5	1	0	0	0	0
19	F	4	2	33	0	0	0	1	48	0	0	0	0	0	0	0	0	0	0	0	0	0	0	0	2	2	0	0	0	0
20	F	4	2	24	1	0	1	1	49	1	0	0	0	0	0	0	0	0	0	1	0	1	0	0	11	1	0	0	1	0
21	M	2	2	31	1	0	1	1	50	0	0	0	0	0	0	0	0	0	0	1	0	1	0	0	4	1	0	0	1	0
22	M	2	2	26	1	0	1	0	51	0	0	0	0	0	0	0	0	0	0	0	0	0	0	0	9	1	0	0	0	0
23	F	6	2	27	0	0	0	1	2	1	0	0	0	0	0	0	0	0	1	1	0	1	1	0	10	2	0	0	1	0
24	M	2	2	26	1	0	1	1	11	1	0	0	0	0	0	0	0	0	0	1	0	1	0	0	12	1	0	0	1	0
25	M	4	3	24	1	0	1	1	47	1	0	0	0	0	0	0	0	0	0	1	0	1	0	0	11	1	0	0	1	0
26	F	2	3	29	1	0	1	0	52	1	0	0	0	0	0	0	0	0	0	0	0	0	0	0	7	1	0	0	0	0
27	F	2	3	27	0	0	0	1	52	1	0	0	0	0	0	0	0	0	0	0	0	0	0	0	9	2	0	0	0	0
28	M	2	3	29	1	0	1	0	53	1	0	0	0	0	0	0	0	0	0	0	0	0	0	0	7	1	0	0	0	0
29	F	2	3	24	1	1	1	0	1	1	0	0	0	0	0	0	0	0	0	0	0	0	0	0	12	0	0	0	0	0
30	M	2	3	24	1	1	0	0	1	1	0	0	0	0	0	0	0	0	0	0	0	0	0	0	12	0	0	0	0	0
31	M	6	3	27	1	0	1	1	1	1	0	0	0	0	0	0	0	0	0	1	0	1	0	0	10	1	0	0	1	0
32	M	4	3	24	1	1	1	0	1	1	0	0	0	0	0	0	0	0	0	0	0	0	0	0	12	0	0	0	0	0
33	M	6	3	26	1	0	1	1	2	1	0	0	0	0	0	0	0	0	0	1	0	1	0	0	10	1	0	0	1	0
34	M	8	3	24	0	0	0	1	2	1	0	0	0	0	0	0	0	0	0	1	0	1	0	0	1	2	0	0	1	0
35	F	2	3	27	1	0	1	1	3	0	0	0	0	0	0	0	0	0	0	1	0	1	0	0	10	1	0	0	1	0
36	M	2	4	33	1	0	1	0	48	1	0	0	0	0	0	0	0	0	0	1	0	1	0	0	2	1	0	0	1	0
37	F	1	4	31	1	0	1	1	52	1	0	0	0	0	0	0	0	0	0	0	0	0	0	0	4	1	0	0	0	0
38	M	6	4	28	1	0	1	0	14	1	0	0	0	0	0	0	0	0	0	0	0	0	0	0	11	1	0	0	0	0
39	F	2	0	1	0	0	0	1	40	1	0	0	0	0	0	0	0	0	0	0	0	0	0	0	8	2	0	0	0	0
40	F	56	0	1	0	0	1	0	40	1	0	0	0	1	0	0	0	0	1	1	0	1	1	0	10	1	0	0	1	0
41	M	2	0	2	1	0	1	0	43	1	0	0	0	0	0	0	0	0	0	0	0	0	0	0	8	1	0	0	0	0
42	M	8	0	2	1	0	1	0	45	0	0	0	0	0	0	0	0	0	0	0	0	0	0	0	9	1	0	0	0	0
43	M	4	0	0	0	0	1	0	45	0	0	0	0	0	0	0	0	0	0	1	0	1	0	0	10	1	0	0	1	0
44	M	2	0	3	1	0	1	0	45	0	0	0	0	0	0	0	0	0	0	0	0	0	0	0	8	1	0	0	0	0
45	M	2	0	0	1	0	1	0	45	1	0	0	0	0	0	0	0	0	0	0	0	0	0	0	10	1	0	0	0	0
46	M	5	0	2	1	0	1	0	46	0	0	0	0	0	0	0	0	0	0	0	0	0	0	0	9	1	0	1	1	0
47	M	3	0	5	1	0	1	0	47	0	0	0	0	0	0	0	0	0	0	0	0	0	0	0	6	1	0	1	1	0
48	F	2	0	0	0	0	0	1	47	0	0	0	0	0	0	0	0	0	0	0	0	0	0	0	11	2	0	0	0	0
49	M	9	0	1	1	0	1	0	47	1	0	0	0	0	0	0	0	0	0	1	0	1	0	0	10	1	0	0	1	0
50	F	4	0	2	1	0	1	0	48	0	0	0	0	0	0	0	0	0	0	0	0	0	0	0	9	1	0	0	0	0
51	F	6	0	2	1	0	1	0	48	1	0	0	0	0	0	0	0	0	0	0	0	0	0	0	9	1	0	0	0	0
52	M	3	0	1	1	0	1	0	48	0	0	0	0	0	0	0	0	0	0	0	0	0	0	0	10	1	0	0	0	0
53	F	5	0	0	1	0	1	0	48	0	0	0	0	0	0	0	0	0	0	1	0	1	0	0	11	1	0	0	1	0
54	F	2	0	2	1	0	1	0	48	0	0	0	0	0	0	0	0	0	0	0	0	0	0	0	9	1	0	0	0	0
55	M	2	0	2	1	0	1	0	48	0	0	0	0	0	0	0	0	0	0	0	0	0	0	0	9	1	0	0	0	0
56	F	2	0	1	1	0	1	0	49	0	0	0	0	0	0	0	0	0	0	0	0	0	0	0	10	1	0	0	0	0
57	M	0	0	1	1	0	1	0	49	0	0	0	0	0	0	0	0	0	0	0	0	0	0	0	10	1	0	0	0	0
58	F	3	0	2	1	0	1	0	49	0	0	0	0	0	0	0	0	0	0	0	0	0	0	0	9	1	0	0	0	0
59	M	4	0	2	1	0	1	0	49	0	0	0	0	0	0	0	0	0	0	0	0	0	0	0	10	1	0	0	0	0
60	M	3	0	1	1	0	1	0	49	0	0	0	0	0	0	0	0	0	0	0	0	0	0	0	10	1	0	0	0	0
61	M	5	0	0	1	0	1	0	49	0	0	0	0	0	0	0	0	0	0	0	0	0	0	0	11	1	0	0	0	0
62	M	6	0	2	1	0	1	0	50	0	0	0	0	0	0	0	0	0	0	0	0	0	0	0	10	1	0	0	0	0
63	M	3	0	2	1	0	1	0	50	0	0	0	0	0	0	0	0	0	0	0	0	0	0	0	9	1	0	0	0	0
64	F	1	0	0	0	0	0	1	50	0	0	0	0	0	0	0	0	0	0	0	0	0	0	0	11	2	0	0	0	0
65	M	4	0	1	1	0	1	0	50	0	0	0	0	0	0	0	0	0	0	0	0	0	0	0	11	1	0	0	0	0
66	M	4	0	2	1	0	1	0	50	0	0	0	0	0	0	0	0	0	0	0	0	0	0	0	9	1	0	0	0	0
67	M	4	0	2	1	0	1	1	50	0	0	0	0	0	0	0	0	0	0	0	0	0	0	0	10	1	0	0	0	0
68	M	2	0	3	1	0	1	0	50	0	0	0	0	0	0	0	0	0	0	0	0	0	0	0	9	1	0	0	0	0
69	M	4	0	3	1	0	1	0	50	1	0	0	0	0	0	0	0	0	0	0	0	0	0	0	8	1	0	0	0	0
70	M	7	0	1	1	0	1	0	50	0	0	0	0	0	0	0	0	0	0	1	0	1	0	0	10	1	0	0	1	0
71	M	3	0	1	0	0	1	0	51	0	0	0	0	0	0	0	0	0	0	1	0	1	0	0	11	1	0	0	1	0
72	F	2	0	1	1	0	1	0	51	0	0	0	0	0	0	0	0	0	0	1	0	1	0	0	10	1	0	0	1	0
73	M	4	0	1	1	0	1	0	51	0	0	0	0	0	0	0	0	0	0	0	0	0	0	0	11	1	0	0	0	0
74	F	8	0	2	1	0	1	0	51	0	0	0	0	0	0	0	0	0	0	0	0	0	0	0	10	1	0	0	0	0
75	M	3	0	5	1	0	1	1	51	0	0	0	0	0	0	0	0	0	0	1	0	1	0	0	7	1	0	0	1	0
76	M	0	0	3	1	0	1	0	51	0	0	0	0	0	0	0	0	0	0	0	0	0	0	0	8	1	0	0	0	0
77	M	2	0	3	1	0	1	0	51	0	0	0	0	0	0	0	0	0	0	0	0	0	0	0	8	1	0	0	0	0
78	M	10	0	1	1	0	1	0	51	1	0	0	0	0	0	0	1	0	0	1	0	1	1	0	11	1	0	0	1	0
79	F	2	0	2	1	0	1	0	52	0	0	0	0	0	0	0	0	0	0	0	0	0	0	0	10	1	0	0	0	0
80	M	10	0	1	1	0	1	0	52	0	0	0	0	0	0	0	0	0	0	1	1	1	0	1	11	1	0	0	1	0
81	F	2	0	4	0	0	1	0	52	0	0	0	0	0	0	0	0	0	0	1	0	1	0	0	8	1	0	0	1	0
82	M	3	0	3	1	0	1	0	52	1	0	0	0	0	0	0	0	0	0	0	0	0	0	0	9	1	0	0	0	0
83	F	6	0	1	1	0	1	0	1	1	0	0	0	0	0	0	0	0	0	0	0	0	0	0	11	1	0	0	0	0
84	F	2	0	2	1	0	1	0	1	0	0	0	0	0	0	0	0	0	0	0	0	0	0	0	11	1	0	0	0	0
85	F	5	0	0	1	0	1	0	1	0	0	0	0	0	0	0	0	0	0	0	0	0	0	0	12	1	0	0	0	0
86	M	2	0	0	1	0	1	0	1	0	0	0	0	0	0	0	0	0	0	0	0	0	0	0	12	1	0	0	0	0
87	F	7	0	2	1	0	1	0	1	0	0	0	0	0	0	0	0	0	0	1	0	1	0	0	11	1	0	0	1	0
88	M	3	0	4	1	0	1	0	1	0	0	0	0	0	0	0	0	0	0	0	0	0	0	0	9	1	0	0	0	0
89	F	3	0	1	1	0	1	0	1	1	0	0	0	0	0	0	0	0	0	0	0	0	0	0	12	1	0	0	0	0
90	F	3	0	0	0	0	0	1	1	0	0	0	0	0	0	0	0	0	0	0	0	0	0	0	12	2	0	0	0	0
91	M	6	0	2	1	0	1	0	2	0	0	0	0	0	0	0	0	0	0	1	0	1	0	0	10	1	0	0	1	0
92	F	5	0	2	1	0	1	0	2	1	0	0	0	0	0	0	0	0	0	1	0	1	0	0	10	1	0	0	1	0
93	F	14	0	2	0	1	0	0	2	1	0	0	0	0	0	0	0	0	0	1	0	1	0	0	11	0	0	0	1	0
94	F	5	0	0	1	0	1	0	2	0	0	0	0	0	0	0	0	0	0	0	0	0	0	1	12	1	0	0	0	0
95	F	3	0	3	1	0	1	0	4	0	0	0	0	0	0	0	0	0	0	0	0	0	0	0	10	1	0	0	0	0
96	M	2	0	2	1	0	1	0	5	0	0	0	0	0	0	0	0	0	0	0	0	0	0	0	11	1	0	0	0	0
97	F	2	0	2	0	0	0	1	6	0	1	0	0	0	0	0	0	0	0	0	1	1	1	0	11	2	0	0	1	0
98	M	3	0	1	1	0	1	0	6	1	0	0	0	0	0	0	0	0	0	1	0	1	0	0	12	1	0	0	1	0
99	M	5	0	1	1	0	1	0	7	0	0	0	0	0	0	0	0	0	0	0	0	0	0	0	1	1	0	0	0	0
100	M	4	0	4	1	0	1	0	7	0	0	0	0	0	0	0	0	0	0	0	0	0	0	0	9	1	0	0	0	0
101	M	4	0	1	1	0	1	0	10	0	0	0	0	0	0	0	0	0	0	0	0	0	0	0	2	1	0	0	0	0
102	M	27	1	0	0	0	0	1	44	0	0	0	0	0	0	0	0	0	0	0	0	0	0	0	11	2	0	0	0	0
103	M	4	1	0	0	0	0	1	46	1	0	0	0	0	0	0	0	0	0	0	0	0	0	0	10	2	0	0	0	0
104	M	3	1	2	0	0	0	1	48	0	0	0	0	0	0	0	0	0	0	0	0	0	0	0	9	2	0	0	0	0
105	M	7	1	3	1	0	1	1	48	1	0	0	0	0	0	0	0	0	0	0	0	0	0	0	8	1	0	0	0	0
106	F	3	1	0	1	0	1	0	48	0	0	0	0	0	0	0	0	0	0	0	0	0	0	0	11	1	0	0	0	0
107	F	8	1	1	1	0	1	0	48	0	0	0	0	0	0	0	0	0	0	1	0	1	0	0	10	1	0	0	1	0
108	M	160	1	5	0	0	0	1	48	1	0	0	0	0	0	1	0	0	0	0	0	0	1	0	12	2	0	0	1	1
109	M	3	1	0	1	0	1	0	48	0	0	0	0	0	0	0	0	0	0	0	0	0	0	0	11	1	0	0	0	0
110	M	7	1	1	1	0	1	0	49	1	0	0	0	0	0	0	0	0	0	1	0	1	0	1	11	1	0	0	1	1
111	M	3	1	4	0	0	0	1	49	0	0	0	0	0	0	0	0	0	0	0	0	0	0	0	7	2	0	0	0	0
112	M	9	1	3	1	0	1	0	50	1	0	0	0	0	0	0	0	0	0	0	0	0	0	0	8	1	0	0	0	0
113	F	6	1	1	1	0	1	0	50	1	0	0	0	0	0	0	0	0	0	1	0	1	0	1	11	1	0	0	1	1
114	M	4	1	3	1	0	1	0	50	0	0	0	0	0	0	0	0	0	0	1	0	1	0	0	9	1	0	0	1	0
115	M	5	1	1	1	0	1	0	50	1	0	0	0	0	0	0	0	0	0	0	0	0	0	0	10	1	0	0	0	0
116	M	6	1	0	1	0	1	0	50	0	0	0	0	0	0	0	0	0	0	1	0	1	0	0	11	1	0	0	1	0
117	M	62	1	2	0	0	0	1	50	1	0	0	0	1	0	0	0	0	0	0	0	0	1	0	12	2	0	0	1	1
118	M	4	1	1	1	0	1	0	51	1	0	0	0	0	0	0	0	0	0	0	0	0	0	0	10	1	0	0	0	0
119	M	5	1	1	0	0	0	1	51	1	0	0	0	0	0	0	0	0	0	0	0	0	0	0	11	2	0	0	0	0
120	M	3	1	1	1	0	1	0	51	1	0	0	0	0	0	0	0	0	0	0	0	0	0	0	10	1	0	0	0	0
121	F	2	1	0	0	0	0	1	51	0	0	0	0	0	0	0	0	0	0	0	0	0	0	0	11	2	0	0	0	0
122	M	7	1	3	1	0	1	0	51	1	0	0	0	0	0	0	0	0	0	0	0	0	0	0	9	1	0	0	0	0
123	F	4	1	2	1	0	1	0	51	1	0	0	0	0	0	0	0	0	0	1	0	1	0	0	10	1	0	0	1	0
124	M	2	1	2	1	0	1	0	51	1	0	0	0	0	0	0	0	0	0	0	0	0	0	0	10	1	0	0	0	0
125	F	4	1	2	1	0	1	0	51	1	0	0	0	0	0	0	0	0	0	0	0	0	0	0	10	1	0	0	0	0
126	M	1	1	2	1	0	1	0	51	0	0	0	0	0	0	0	0	0	1	0	0	0	1	0	10	1	0	0	0	0
127	M	2	1	1	1	0	1	0	51	1	0	0	0	0	0	0	0	0	0	0	0	0	0	0	11	1	0	0	0	0
128	M	13	1	1	1	0	1	0	51	1	1	0	0	0	0	0	0	0	0	0	0	0	1	1	11	1	0	0	0	0
129	M	4	1	4	1	0	1	0	51	0	0	0	0	0	0	0	0	0	0	0	0	0	0	0	8	1	0	0	0	0
130	F	10	1	1	1	0	1	0	52	1	0	0	0	0	0	0	0	0	0	1	0	1	0	0	12	1	0	0	1	0
131	M	6	1	1	1	0	1	0	52	0	0	0	0	0	0	0	0	0	0	0	0	0	0	0	11	1	0	0	0	0
132	M	3	1	3	1	0	1	1	52	0	1	0	0	0	0	0	0	0	0	0	0	0	1	0	9	1	0	0	0	0
133	F	8	1	2	1	0	1	0	52	1	0	0	0	0	0	0	0	0	0	0	0	0	0	0	10	1	0	0	0	0
134	M	2	1	4	1	0	1	1	52	0	0	0	0	0	0	0	0	0	0	0	0	0	0	0	8	1	0	0	0	0
135	F	2	1	2	1	0	1	0	52	1	0	0	0	0	0	0	0	0	0	0	0	0	0	0	10	1	0	0	0	0
136	M	3	1	2	1	0	1	0	52	0	0	0	0	0	0	0	0	0	0	0	0	0	0	0	10	1	0	0	0	0
137	F	2	1	4	1	0	1	0	52	0	0	0	0	0	0	0	0	0	0	0	0	0	0	0	8	1	0	0	0	0
138	F	7	1	2	1	0	1	0	52	1	0	0	0	0	0	0	0	0	0	1	0	1	0	1	10	1	0	0	1	1
139	M	2	1	1	1	0	1	0	52	1	0	0	0	0	0	0	0	0	0	0	0	0	0	0	11	1	0	0	0	0
140	M	4	1	5	0	0	1	0	52	1	0	0	0	0	0	0	0	0	0	1	0	1	0	0	7	1	0	0	1	0
141	M	12	1	1	1	0	1	0	52	1	0	0	0	0	0	0	0	0	0	1	1	1	0	1	11	1	0	0	1	0
142	F	2	1	2	1	0	1	0	52	0	0	0	0	0	0	0	0	0	0	0	0	0	0	0	10	1	0	0	0	0
143	M	2	1	5	0	0	1	0	52	0	0	0	0	0	0	0	0	0	0	1	0	1	0	0	7	1	0	0	1	0
144	M	5	1	2	1	0	1	0	52	0	0	0	0	0	0	0	0	0	0	1	0	1	0	0	10	1	0	0	1	0
145	F	4	1	0	0	0	1	0	53	1	0	0	0	0	0	0	0	0	0	0	0	0	0	0	12	1	0	0	0	0
146	M	8	1	1	1	1	1	0	53	1	0	0	0	0	0	0	0	0	0	0	0	0	0	0	11	0	1	0	1	0
147	F	4	1	3	1	0	1	0	53	0	0	0	0	0	0	0	0	0	0	1	0	1	0	0	10	1	0	0	1	0
148	M	3	1	0	0	0	1	0	1	0	0	0	0	0	0	0	0	0	0	1	0	1	0	0	12	1	0	0	1	0
149	M	6	1	3	1	0	1	0	1	0	0	0	0	0	0	0	0	0	0	0	0	0	0	0	10	1	0	0	0	0
150	M	2	1	3	1	0	1	0	1	1	0	0	0	0	0	0	0	0	0	0	0	0	0	0	9	1	0	0	0	0
151	F	4	1	2	1	0	1	0	1	1	0	0	0	0	0	0	0	0	0	0	0	0	0	0	10	1	0	0	0	0
152	M	2	1	1	1	0	1	1	1	1	0	0	0	0	0	0	0	0	0	0	0	0	0	0	12	1	0	0	0	0
153	M	4	1	4	1	0	1	0	1	1	0	0	0	0	0	0	0	0	0	0	0	0	0	0	8	1	0	0	0	0
154	F	3	1	1	1	0	1	0	1	1	0	0	0	0	0	0	0	0	0	0	0	0	0	0	12	1	0	0	0	0
155	F	0	1	0	1	0	1	0	1	1	0	0	0	0	0	0	0	0	0	0	0	0	0	0	12	1	0	0	0	0
156	F	4	1	2	1	0	1	0	1	1	0	0	0	0	0	0	0	0	0	0	0	0	0	0	10	1	0	0	0	0
157	F	4	1	0	1	0	1	0	1	0	0	0	0	0	0	0	0	0	0	1	0	1	0	0	12	1	0	0	1	0
158	M	3	1	1	1	0	1	0	1	0	0	0	0	0	0	0	0	0	0	0	0	0	0	0	11	1	0	0	0	0
159	M	10	1	0	1	0	1	0	1	1	0	0	0	0	0	0	0	0	0	0	0	0	0	0	12	1	0	0	0	0
160	F	3	1	3	1	0	1	0	1	1	0	0	0	0	0	0	0	0	0	0	0	0	0	0	10	1	0	0	0	0
161	F	6	1	1	1	0	1	0	1	0	0	0	0	0	0	0	0	0	0	0	0	0	0	0	11	1	0	0	0	0
162	F	2	1	4	1	0	1	0	1	0	0	0	0	0	0	0	0	0	0	0	0	0	0	0	8	1	0	0	0	0
163	M	22	1	1	0	0	1	0	2	1	0	0	0	1	0	0	0	0	0	1	0	1	1	1	12	1	0	0	1	1
164	M	6	1	2	0	0	1	0	2	1	0	0	0	0	0	0	0	0	0	1	0	1	0	0	10	1	0	0	1	0
165	M	5	1	0	1	0	1	0	2	1	0	0	0	0	0	0	0	0	0	0	0	0	0	0	12	1	0	0	0	0
166	M	4	1	4	1	0	1	0	2	0	0	0	0	0	0	0	0	0	0	1	0	1	0	0	8	1	0	0	1	0
167	M	3	1	4	1	0	1	0	2	0	0	0	0	0	0	0	0	0	0	1	0	1	0	0	9	1	0	0	1	0
168	F	5	1	4	1	0	1	0	3	0	0	0	0	0	0	0	0	0	0	0	0	0	0	0	8	1	0	0	0	0
169	M	3	1	2	1	0	1	0	3	1	0	0	0	0	0	0	0	0	0	0	0	0	0	0	10	1	0	0	0	0
170	F	6	1	2	1	0	1	0	3	0	0	0	0	0	0	0	0	0	0	0	0	0	0	0	11	1	0	0	0	0
171	F	4	1	0	1	0	1	0	3	0	0	0	0	0	0	0	0	0	0	0	0	0	0	0	1	1	0	0	0	0
172	M	4	1	1	1	0	1	0	3	0	0	0	0	0	0	0	0	0	0	0	0	0	0	0	12	1	1	0	1	0
173	M	3	1	1	1	0	1	0	3	0	0	0	0	0	0	0	0	0	0	0	0	0	0	0	12	1	0	0	0	0
174	F	4	1	1	1	0	1	0	4	0	0	0	0	0	0	0	0	0	0	0	0	0	0	0	12	1	0	0	0	0
175	M	4	1	2	1	0	1	0	4	1	0	0	0	0	0	0	0	0	0	1	0	1	0	0	10	1	0	0	1	0
176	F	1	1	5	1	0	1	0	4	0	0	0	0	0	0	0	0	0	0	1	0	1	0	0	8	1	0	0	1	0
177	F	4	1	0	1	0	1	0	4	0	0	0	0	0	0	0	0	0	0	0	0	0	0	0	1	1	0	0	0	0
178	F	3	1	0	1	0	1	0	5	0	0	0	0	0	0	0	0	0	0	0	0	0	0	0	1	1	0	0	0	0
179	M	4	1	1	1	0	1	0	5	1	0	0	0	0	0	0	0	0	0	0	0	0	0	0	12	1	0	0	0	0
180	M	5	1	0	0	0	1	0	5	1	0	0	0	0	0	0	0	0	0	0	0	0	0	0	1	1	0	0	0	0
181	M	10	1	1	1	0	1	0	6	0	0	0	0	0	0	0	0	0	0	1	0	1	0	1	1	1	0	0	1	0
182	F	5	1	1	0	0	1	0	6	1	0	0	0	0	0	0	0	0	0	0	0	0	0	0	1	1	0	0	0	0
183	M	4	1	1	1	0	1	0	6	1	0	0	0	0	0	0	0	0	0	0	0	0	0	1	12	1	0	0	1	1
184	M	4	1	2	1	0	1	0	8	1	0	0	0	0	0	0	0	0	0	1	0	1	0	0	12	1	0	0	1	0
185	F	7	1	2	1	0	1	0	8	1	0	0	0	0	0	0	0	0	0	0	0	0	0	0	12	1	0	0	0	0
186	M	4	1	1	1	0	1	0	8	0	0	0	0	0	0	0	0	0	0	0	0	0	0	0	1	1	0	0	0	0
187	M	4	1	1	1	0	1	0	8	1	0	0	0	0	0	0	0	0	0	1	0	1	0	0	1	1	0	0	1	0
188	F	3	1	1	1	0	1	0	12	0	0	0	0	0	0	0	0	0	0	0	0	0	0	0	1	1	0	0	0	0
189	M	1	1	4	1	0	1	0	12	0	0	0	0	0	0	0	0	0	0	0	0	0	0	0	11	1	0	0	0	0
190	M	3	1	2	1	0	1	0	25	0	0	0	0	0	0	0	0	0	0	0	0	0	0	0	4	1	0	0	0	0
191	M	3	2	2	1	0	1	0	45	0	0	0	0	0	0	0	0	0	0	1	0	1	0	0	9	1	0	0	1	0
192	M	4	2	1	1	0	1	0	46	0	0	0	0	0	0	0	0	0	0	0	0	0	0	0	9	1	0	0	0	0
193	M	2	2	2	1	0	1	0	47	0	0	0	0	0	0	0	0	0	0	0	0	0	0	0	9	1	0	0	0	0
194	F	2	2	3	1	0	1	1	47	0	0	0	0	0	0	0	0	0	0	1	0	1	0	0	8	1	0	0	1	0
195	M	5	2	0	0	0	0	1	48	0	0	0	0	0	0	0	0	0	0	0	0	0	0	0	11	2	0	0	0	0
196	M	4	2	1	1	0	1	0	49	1	0	0	0	0	0	0	0	0	0	0	0	0	0	0	10	1	0	0	0	0
197	M	6	2	1	1	0	1	0	49	0	0	0	0	0	0	0	0	0	0	0	0	0	0	0	11	1	0	0	0	0
198	M	3	2	4	1	0	1	0	49	0	0	0	0	0	0	0	0	0	0	1	0	1	0	0	7	1	0	0	1	0
199	F	5	2	3	1	0	1	0	49	0	0	0	0	0	0	0	0	0	0	0	0	0	0	0	9	1	0	0	0	0
200	F	5	2	3	1	0	1	0	49	0	0	0	0	0	0	0	0	0	0	0	0	0	0	0	9	1	0	0	0	0
201	F	3	2	1	1	0	1	0	49	1	0	0	0	0	0	0	0	0	0	1	0	1	0	0	10	1	0	0	1	0
202	F	2	2	4	1	0	1	0	49	1	0	0	0	0	0	0	0	0	0	0	0	0	0	0	8	1	0	0	0	0
203	F	3	2	1	1	0	1	0	50	0	0	0	0	0	0	0	0	0	0	0	0	0	0	0	11	1	0	0	0	0
204	M	1	2	4	0	0	1	0	50	0	0	0	0	0	0	0	0	0	0	1	0	1	0	0	8	1	0	0	1	0
205	F	2	2	1	1	0	1	0	50	0	0	0	0	0	0	0	0	0	0	0	0	0	0	0	10	1	0	0	0	0
206	F	1	2	0	0	0	0	1	50	0	0	0	0	0	0	0	0	0	0	0	0	0	0	0	11	2	0	0	0	0
207	M	1	2	0	0	0	0	1	50	0	0	0	0	0	0	0	0	0	0	0	0	0	0	0	11	2	0	0	0	0
208	M	4	2	2	1	0	1	0	50	0	0	0	0	0	0	0	0	0	0	1	0	1	0	0	10	1	0	0	1	0
209	M	1	2	3	1	0	1	0	50	0	0	0	0	0	0	0	0	0	0	0	0	0	0	0	8	1	0	0	0	0
210	M	2	2	5	1	0	1	0	51	1	0	0	0	0	0	0	0	0	0	0	0	0	0	0	6	1	0	0	0	0
211	M	2	2	1	1	0	1	0	51	1	0	0	0	0	0	0	0	0	0	0	0	0	0	0	11	1	0	0	0	0
212	F	7	2	2	1	0	1	0	51	0	0	0	0	0	0	0	0	0	0	1	0	1	0	0	10	1	0	0	1	0
213	F	2	2	4	1	0	1	0	51	0	0	0	0	0	0	0	0	0	0	0	0	0	0	0	7	1	0	0	0	0
214	M	5	2	5	1	0	1	0	51	1	0	0	0	0	0	0	0	0	0	0	0	0	0	0	7	1	0	0	0	0
215	M	1	2	1	1	0	1	0	52	0	0	0	0	0	0	0	0	0	0	0	0	0	0	0	11	1	0	0	0	0
216	M	3	2	2	1	0	1	0	52	0	0	0	0	0	0	0	0	0	0	0	0	0	0	0	10	1	0	0	0	0
217	F	3	2	2	1	0	1	0	52	0	0	0	0	0	0	0	0	0	0	0	0	0	0	0	10	1	0	0	0	0
218	M	1	2	0	1	0	1	0	52	0	0	0	0	0	0	0	0	0	0	0	0	0	0	0	12	1	0	0	0	0
219	M	1	2	2	1	0	1	0	52	0	0	0	0	0	0	0	0	0	0	0	0	0	0	0	10	1	0	0	0	0
220	F	1	2	2	1	0	1	0	52	0	0	0	0	0	0	0	0	0	0	0	0	0	0	0	10	1	0	0	0	0
221	F	4	2	2	1	0	1	0	52	0	0	0	0	0	0	0	0	0	0	0	0	0	0	0	10	1	0	0	0	0
222	F	2	2	1	1	0	1	0	52	0	0	0	0	0	0	0	0	0	0	1	0	1	0	0	10	1	0	0	1	0
223	M	4	2	0	0	0	1	0	52	0	0	0	0	0	0	0	0	0	0	1	0	1	0	0	12	1	0	0	1	0
224	M	1	2	1	0	0	1	0	53	0	0	0	0	0	0	0	0	0	0	1	0	1	0	0	11	1	0	0	1	0
225	M	2	2	1	1	0	1	0	53	0	0	0	0	0	0	0	0	0	0	1	0	1	0	0	11	1	0	0	1	0
226	F	2	2	1	0	0	0	1	1	0	0	0	0	0	0	0	0	0	0	0	0	0	0	0	11	2	0	0	0	0
227	M	2	2	3	1	0	1	0	1	0	0	0	0	0	0	0	0	0	0	1	0	1	0	0	9	1	0	0	1	0
228	F	14	2	0	0	0	1	1	1	0	0	0	0	0	0	0	0	0	0	0	0	0	0	1	12	1	0	0	1	1
229	M	14	2	4	1	0	1	0	1	1	0	0	0	0	0	0	0	0	0	0	0	0	0	1	8	1	0	0	0	0
230	F	4	2	5	0	0	0	1	1	0	0	0	0	0	0	0	0	0	0	0	0	0	0	0	8	2	0	0	0	0
231	M	2	2	1	0	0	1	0	1	0	0	0	0	0	0	0	0	0	0	0	0	0	0	1	11	1	0	0	0	0
232	M	3	2	1	1	0	1	0	1	0	0	0	0	0	0	0	0	0	0	1	0	1	0	0	11	1	0	0	1	0
233	M	3	2	1	1	0	1	0	1	0	0	0	0	0	0	0	0	0	0	1	0	1	0	0	11	1	0	0	1	0
234	M	11	2	1	1	0	1	0	1	0	0	0	0	0	0	0	0	0	0	1	0	1	0	1	12	1	0	0	1	0
235	M	1	2	5	1	0	1	0	1	0	0	0	0	0	0	0	0	0	0	0	0	0	0	0	7	1	0	0	0	0
236	F	6	2	0	1	0	1	0	2	0	0	0	0	0	0	0	0	0	0	0	0	0	0	0	12	1	0	0	0	0
237	F	6	2	0	1	0	1	0	2	0	0	0	0	0	0	0	0	0	0	0	0	0	0	0	12	1	0	0	0	0
238	F	2	2	0	1	0	1	0	2	0	0	0	0	0	0	0	0	0	0	0	0	0	0	0	12	1	0	0	0	0
239	M	15	2	2	1	0	1	0	2	1	0	0	0	0	0	0	0	0	0	0	0	0	0	0	11	1	0	0	0	0
240	F	4	2	0	1	0	1	0	2	0	0	0	0	0	0	0	0	0	0	1	0	1	0	0	12	1	0	0	1	0
241	M	1	2	2	1	0	1	0	2	1	0	0	0	0	0	0	0	0	0	0	0	0	0	0	10	1	0	0	0	0
242	M	5	2	1	1	0	1	0	3	0	0	0	0	0	0	0	0	0	0	0	1	1	0	0	12	1	0	0	1	0
243	M	1	2	2	1	0	1	0	3	0	0	0	0	0	0	0	0	0	0	0	0	0	0	0	10	1	0	0	0	0
244	F	1	2	4	1	0	1	0	3	0	0	0	0	0	0	0	0	0	0	1	0	1	0	0	9	1	0	0	1	0
245	M	6	2	4	1	0	1	0	3	1	0	0	0	0	0	0	0	0	0	1	0	1	0	0	9	1	0	0	1	0
246	F	1	2	2	1	0	1	0	3	0	0	0	0	0	0	0	0	0	0	0	0	0	0	0	11	1	0	0	0	0
247	M	5	2	0	1	0	1	0	3	0	0	0	0	0	0	0	0	0	0	0	0	0	0	0	1	1	0	0	0	0
248	F	3	2	2	0	0	1	0	4	0	0	0	0	0	0	0	0	0	0	1	0	1	0	0	11	1	0	0	1	0
249	F	9	2	0	1	0	1	0	4	0	0	0	0	0	0	0	0	0	0	1	0	1	0	1	1	1	0	0	1	0
250	M	3	2	0	1	0	1	0	4	0	0	0	0	0	0	0	0	0	0	0	0	0	0	0	12	1	0	0	0	0
251	F	3	2	2	1	0	1	0	4	0	0	0	0	0	0	0	0	0	0	0	0	0	0	0	11	1	0	0	0	0
252	M	2	2	2	1	0	1	0	4	0	0	0	0	0	0	0	0	0	0	0	0	0	0	0	11	1	0	0	0	0
253	F	2	2	2	1	0	1	0	5	0	0	0	0	0	0	0	0	0	0	0	0	0	0	0	11	1	0	0	0	0
254	F	6	2	1	1	0	1	0	5	0	0	0	0	0	0	0	0	0	0	1	0	1	0	0	1	1	0	0	1	0
255	F	1	2	1	1	0	1	0	6	0	0	0	0	0	0	0	0	0	0	0	0	0	0	0	12	1	0	0	0	0
256	M	2	2	1	1	0	1	0	7	0	0	0	0	0	0	0	0	0	0	1	0	1	0	0	12	1	0	0	1	0
257	F	2	2	0	1	0	1	0	9	0	0	0	0	0	0	0	0	0	0	0	0	0	0	0	2	1	0	0	0	0
258	F	1	2	3	1	0	1	0	9	0	0	0	0	0	0	0	0	0	0	0	0	0	0	0	11	1	0	0	0	0
259	M	9	2	1	0	0	1	0	9	1	0	0	0	0	0	0	0	0	0	0	0	0	0	1	2	1	0	0	0	0
260	M	3	2	4	1	0	1	0	10	1	0	0	0	0	0	0	0	0	0	1	0	1	0	0	10	1	0	0	1	0
261	M	2	2	0	1	0	1	0	11	0	0	0	0	0	0	0	0	0	0	0	0	0	0	0	2	1	0	0	0	0
262	M	6	2	3	1	0	1	0	11	1	0	0	0	0	0	0	0	0	0	0	0	0	0	0	12	1	0	0	0	0
263	F	5	2	0	1	0	1	0	11	0	0	0	0	0	0	0	0	0	0	0	0	0	0	0	3	1	0	0	0	0
264	M	3	2	1	1	0	1	0	11	0	0	0	0	0	0	0	0	0	0	0	0	0	0	0	2	1	0	0	0	0
265	F	1	2	4	1	0	1	0	20	0	0	0	0	0	0	0	0	0	0	1	0	1	0	0	1	1	0	0	1	0
266	M	11	3	1	1	0	1	0	47	1	1	0	0	0	0	0	0	0	0	0	1	1	1	1	10	1	0	0	1	0
267	M	7	3	1	1	0	1	0	47	1	0	0	0	0	0	0	0	0	0	1	0	1	0	0	10	1	0	0	1	0
268	M	2	3	1	1	0	1	0	47	1	0	0	0	0	0	0	0	0	0	0	0	0	0	0	10	1	0	0	0	0
269	F	1	3	3	1	0	1	0	48	0	0	0	0	0	0	0	0	0	0	0	0	0	0	0	8	1	0	0	0	0
270	M	3	3	2	1	0	1	0	49	1	0	0	0	0	0	0	0	0	0	0	0	0	0	0	9	1	0	0	0	0
271	M	3	3	1	1	0	1	0	49	1	0	0	0	0	0	0	0	0	0	0	0	0	0	0	10	1	0	0	0	0
272	M	1	3	2	1	0	1	0	50	1	0	0	0	0	0	0	0	0	0	0	0	0	0	0	9	1	0	0	0	0
273	M	2	3	5	1	0	1	0	50	1	0	0	0	0	0	0	0	0	0	0	0	0	0	0	7	1	0	0	0	0
274	M	2	3	1	1	0	1	0	50	1	0	0	0	0	0	0	0	0	0	1	0	1	0	0	11	1	0	0	1	0
275	M	2	3	1	1	0	1	0	50	1	0	0	0	0	0	0	0	0	0	0	0	0	0	0	11	1	0	0	0	0
276	F	1	3	0	1	0	1	0	50	1	0	0	0	0	0	0	0	0	0	0	0	0	0	0	11	1	0	0	0	0
277	F	3	3	1	1	0	1	0	50	1	0	0	0	0	0	0	0	0	0	1	0	1	0	0	10	1	0	0	1	0
278	M	6	3	1	1	0	1	0	50	0	0	0	0	0	0	0	0	0	0	1	0	1	0	0	11	1	0	0	1	0
279	M	6	3	3	1	0	1	0	51	1	0	0	0	0	0	0	0	0	0	1	0	1	0	0	9	1	0	0	1	0
280	F	1	3	1	1	1	1	0	51	1	0	0	0	0	0	0	0	0	0	0	0	0	0	0	10	0	0	0	0	0
281	F	2	3	5	1	1	1	0	51	1	0	0	0	0	0	0	0	0	0	0	0	0	0	0	6	0	0	0	0	0
282	F	10	3	1	1	0	1	0	51	1	0	0	0	0	0	0	0	0	0	1	1	1	0	1	11	1	0	0	1	0
283	F	1	3	1	1	0	1	0	51	1	0	0	0	0	0	0	0	0	0	0	0	0	0	0	10	1	0	0	0	0
284	F	5	3	1	1	0	1	0	51	1	0	0	0	0	0	0	0	0	0	1	0	1	0	1	10	1	0	0	1	0
285	M	3	3	2	1	0	1	0	51	1	0	0	0	0	0	0	0	0	0	0	0	0	0	0	10	1	0	0	0	0
286	M	4	3	5	0	0	1	1	51	1	0	0	0	0	0	0	0	0	0	0	0	0	0	0	7	1	0	0	0	0
287	M	1	3	2	1	0	1	0	51	0	0	0	0	0	0	0	0	0	0	0	0	0	0	0	10	1	0	0	0	0
288	F	1	3	1	1	0	1	0	51	1	0	0	0	0	0	0	0	0	0	0	0	0	0	0	11	1	0	0	0	0
289	M	4	3	1	1	0	1	0	51	1	0	0	0	0	0	0	0	0	0	1	0	1	0	0	11	1	0	0	1	0
290	M	3	3	1	1	0	1	0	51	1	0	0	0	0	0	0	0	0	0	1	0	1	0	0	11	1	0	0	1	0
291	M	2	3	0	1	0	1	0	52	1	0	0	0	0	0	0	0	0	0	0	0	0	0	0	12	1	0	0	0	0
292	M	1	3	0	1	0	1	0	52	1	0	0	0	0	0	0	0	0	0	1	0	1	0	0	12	1	0	0	1	0
293	F	2	3	1	0	0	0	1	52	1	0	0	0	0	0	0	0	0	0	0	0	0	0	0	11	2	0	0	0	0
294	M	3	3	0	1	0	1	0	52	1	0	0	0	0	0	0	0	0	0	0	0	0	0	0	12	1	0	0	0	0
295	F	4	3	2	1	1	1	0	52	1	0	0	0	0	0	0	0	0	0	1	0	1	0	0	10	0	0	0	1	0
296	M	3	3	3	1	0	1	0	52	1	0	0	0	0	0	0	0	0	0	0	0	0	0	0	9	1	0	0	0	0
297	F	6	3	1	1	0	1	0	52	1	0	0	0	0	0	0	0	0	0	1	0	1	0	1	11	1	0	0	1	1
298	M	4	3	4	1	0	1	1	52	1	0	0	0	0	0	0	0	0	0	1	0	1	0	0	8	1	0	0	1	0
299	M	1	3	5	1	0	1	0	52	1	0	0	0	0	0	0	0	0	0	1	0	1	0	0	7	1	0	0	1	0
300	F	4	3	2	1	0	1	0	52	1	0	0	0	0	0	0	0	0	0	1	0	1	0	0	11	1	0	0	1	0
301	F	2	3	1	1	0	1	0	52	1	0	0	0	0	0	0	0	0	0	0	0	0	0	0	11	1	0	0	0	0
302	M	2	3	0	1	0	1	0	52	1	0	0	0	0	0	0	0	0	0	0	0	0	0	0	12	1	0	0	0	0
303	F	0	3	1	1	0	1	0	53	0	0	0	0	0	0	0	0	0	0	0	0	0	0	0	11	1	0	0	0	0
304	F	3	3	1	1	0	1	0	53	1	0	0	0	0	0	0	0	0	0	0	0	0	0	0	11	1	0	0	0	0
305	M	1	3	1	1	0	1	0	53	1	0	0	0	0	0	0	0	0	0	0	0	0	0	0	11	1	0	0	0	0
306	F	2	3	5	0	0	0	1	53	1	0	0	0	0	0	0	0	0	0	0	0	0	0	0	7	2	0	0	0	0
307	F	2	3	1	1	0	1	0	53	0	0	0	0	0	0	0	0	0	0	0	0	0	0	0	11	1	0	0	0	0
308	M	5	3	0	0	0	1	0	53	0	0	0	0	0	0	0	0	0	0	1	0	1	0	0	12	1	0	0	1	0
309	M	2	3	2	1	0	1	0	53	1	0	0	0	0	0	0	0	0	0	0	0	0	0	0	10	1	0	0	0	0
310	F	3	3	1	1	0	1	0	1	1	0	0	0	0	0	0	0	0	0	1	0	1	0	0	11	1	0	0	1	0
311	M	1	3	3	0	0	0	1	1	1	0	0	0	0	0	0	0	0	0	0	0	0	0	0	9	2	0	0	0	0
312	M	2	3	0	0	0	0	1	1	1	0	0	0	0	0	0	0	0	0	0	0	0	0	0	12	2	0	0	0	0
313	F	2	3	0	1	0	1	0	1	1	0	0	0	0	0	0	0	0	0	1	0	1	0	0	12	1	0	0	1	0
314	M	3	3	1	0	0	0	1	1	1	0	0	0	0	0	0	0	0	0	0	0	0	0	0	11	2	0	0	0	0
315	F	3	3	2	0	0	1	0	1	1	0	0	0	0	0	0	0	0	0	0	0	0	0	0	11	1	0	0	0	0
316	M	2	3	5	1	1	1	0	1	0	0	0	0	0	0	0	0	0	0	0	0	0	0	0	7	0	0	0	0	0
317	F	3	3	1	1	0	1	0	1	1	0	0	0	0	0	0	0	0	0	0	0	0	0	0	11	1	0	0	0	0
318	F	2	3	4	1	0	1	0	1	1	0	0	0	0	0	0	0	0	0	0	0	0	0	0	8	1	0	0	0	0
319	F	2	3	0	1	0	1	0	1	0	0	0	0	0	0	0	0	0	0	0	0	0	0	0	12	1	0	0	0	0
320	F	2	3	1	1	0	1	0	1	1	0	0	0	0	0	0	0	0	0	1	0	1	0	0	11	1	0	0	1	0
321	M	2	3	0	1	0	1	0	1	1	0	0	0	0	0	0	0	0	0	1	0	1	0	0	12	1	0	0	1	0
322	F	9	3	1	1	0	1	0	2	1	0	0	0	0	0	0	0	0	0	0	0	0	0	1	12	1	0	0	0	0
323	M	1	3	0	1	0	1	0	2	1	0	0	0	0	0	0	0	0	0	0	0	0	0	0	12	1	0	0	0	0
324	M	1	3	1	1	0	1	0	3	1	0	0	0	0	0	0	0	0	0	1	0	1	0	0	12	1	0	0	1	0
325	F	6	3	1	1	0	1	0	3	1	0	0	0	0	0	0	0	0	0	1	0	1	0	0	11	1	0	0	1	0
326	M	3	3	2	1	0	1	0	3	1	0	0	0	0	0	0	0	0	0	0	0	0	0	0	11	1	0	0	0	0
327	M	2	3	3	1	0	1	0	3	1	0	0	0	0	0	0	0	0	0	1	0	1	0	0	9	1	0	0	1	0
328	M	1	3	1	1	0	1	0	3	1	0	0	0	0	0	0	0	0	0	0	0	0	0	0	12	1	0	0	0	0
329	M	3	3	1	1	0	1	0	4	1	0	0	0	0	0	0	0	0	0	1	0	1	0	0	12	1	0	0	1	0
330	F	2	3	1	1	0	1	0	4	1	0	0	0	0	0	0	0	0	0	1	0	1	0	0	12	1	0	0	1	0
331	F	4	3	0	1	0	1	0	4	1	0	0	0	0	0	0	0	0	0	0	0	0	0	0	1	1	0	0	0	0
332	F	1	3	2	1	0	1	0	4	1	0	0	0	0	0	0	0	0	0	0	0	0	0	0	11	1	0	0	0	0
333	M	3	3	5	1	0	1	0	5	1	0	0	0	0	0	0	0	0	0	1	0	1	0	0	9	1	0	0	1	0
334	F	2	3	3	0	0	0	1	5	1	0	0	0	0	0	0	0	0	0	1	0	1	0	0	11	2	0	0	1	0
335	F	1	3	1	1	0	1	0	6	1	0	0	0	0	0	0	0	0	0	0	0	0	0	0	1	1	0	0	0	0
336	F	1	3	1	1	0	1	0	7	1	0	0	0	0	0	0	0	0	0	0	0	0	0	0	12	1	0	0	0	0
337	M	4	3	0	1	0	1	0	7	1	0	0	0	0	0	0	0	0	0	0	0	0	0	0	1	1	0	0	0	0
338	M	3	3	1	1	0	1	0	7	1	0	0	0	0	0	0	0	0	0	0	0	0	0	0	1	1	0	0	0	0
339	M	3	3	5	1	0	1	0	8	1	0	0	0	0	0	0	0	0	0	0	0	0	0	0	9	1	0	0	0	0
340	F	3	3	1	1	0	1	0	10	1	0	0	0	0	0	0	0	0	0	0	0	0	0	0	1	1	0	0	0	0
341	F	3	3	1	1	0	1	0	11	1	0	0	0	0	0	0	0	0	0	0	0	0	0	0	2	1	0	0	0	0
342	F	5	3	0	1	0	1	0	12	0	0	0	0	0	0	0	0	0	0	1	0	1	0	0	3	1	0	0	1	0
343	M	5	3	4	1	0	1	0	16	0	0	0	0	0	0	0	0	0	0	1	0	1	0	0	12	1	0	0	1	0
344	F	2	4	1	1	0	1	0	46	0	0	0	0	0	0	0	0	0	0	0	0	0	0	0	9	1	0	0	0	0
345	F	3	4	1	1	0	1	0	47	0	0	0	0	0	0	0	0	0	0	0	0	0	0	0	9	1	0	0	0	0
346	M	3	4	0	1	0	1	0	47	1	0	0	0	0	0	0	0	0	0	0	0	0	0	0	11	1	0	0	0	0
347	M	2	4	2	1	0	1	0	47	1	0	0	0	0	0	0	0	0	0	0	0	0	0	0	9	1	0	0	0	0
348	M	3	4	0	1	0	1	0	47	1	0	0	0	0	0	0	0	0	0	0	0	0	0	0	11	1	0	0	0	0
349	F	2	4	3	1	0	0	1	48	1	0	0	0	0	0	0	0	0	0	0	0	0	0	0	8	2	0	0	0	0
350	M	1	4	0	1	0	1	0	48	0	0	0	0	0	0	0	0	0	0	0	0	0	0	0	11	1	0	0	0	0
351	M	5	4	4	1	0	1	0	48	1	0	0	0	0	0	0	0	0	0	0	0	0	0	0	7	1	0	0	0	0
352	M	4	4	0	1	0	1	0	48	1	0	0	0	0	0	0	0	0	0	0	0	0	0	0	11	1	0	0	0	0
353	F	3	4	3	1	0	1	0	48	0	0	0	0	0	0	0	0	0	0	0	0	0	0	0	8	1	0	0	0	0
354	F	3	4	0	0	0	1	0	50	1	0	0	0	0	0	0	0	0	0	0	0	0	0	0	11	1	0	1	1	0
355	M	4	4	3	1	0	1	0	51	1	0	0	0	0	0	0	0	0	0	1	0	1	0	0	9	1	0	0	1	0
356	M	2	4	1	1	0	1	0	51	1	0	0	0	0	0	0	0	0	0	0	0	0	0	0	11	1	0	0	0	0
357	M	2	4	1	1	0	1	0	51	1	0	0	0	0	0	0	0	0	0	0	0	0	0	0	11	1	0	0	0	0
358	M	3	4	1	1	0	1	0	52	1	0	0	0	0	0	0	0	0	0	0	0	0	0	0	11	1	0	0	0	0
359	F	7	4	0	1	0	1	0	52	1	0	0	0	0	0	0	0	0	0	0	0	0	0	0	12	1	0	0	0	0
360	M	3	4	4	1	0	1	0	52	1	0	0	0	0	0	0	0	0	0	1	0	1	0	0	8	1	0	0	1	0
361	M	2	4	2	1	0	1	0	52	1	0	0	0	0	0	0	0	0	0	1	0	1	0	0	10	1	0	0	1	0
362	M	6	4	3	1	0	1	0	52	0	0	0	0	0	0	0	0	0	0	0	0	0	0	0	9	1	0	0	0	0
363	M	3	4	0	1	0	1	0	1	1	0	0	0	0	0	0	0	0	0	0	0	0	0	0	12	1	0	0	0	0
364	F	3	4	2	1	0	1	0	1	1	0	0	0	0	0	0	0	0	0	0	0	0	0	0	10	1	0	0	0	0
365	M	2	4	3	1	0	1	0	2	1	0	0	0	0	0	0	0	0	0	0	0	0	0	0	9	1	0	0	0	0
366	M	14	4	0	0	0	1	0	2	1	0	0	0	0	0	0	0	0	0	0	0	0	0	1	12	1	0	0	0	0
367	M	2	4	2	1	0	1	0	3	1	0	0	0	0	0	0	0	0	0	0	0	0	0	0	11	1	0	0	0	0
368	F	2	4	1	1	0	1	0	4	0	0	0	0	0	0	0	0	0	0	0	0	0	0	0	12	1	0	0	0	0
369	M	3	4	0	0	0	1	0	4	1	0	0	0	0	0	0	0	0	0	0	0	0	0	0	1	1	0	0	0	0
370	M	6	4	3	1	0	1	0	5	1	0	0	0	0	0	0	0	0	0	0	0	0	0	1	10	1	0	0	1	1
371	F	2	4	5	1	0	1	0	8	1	0	0	0	0	0	0	0	0	0	0	0	0	0	0	8	1	0	0	0	0
372	F	2	4	4	1	0	1	0	12	1	0	0	0	0	0	0	0	0	0	0	0	0	0	0	11	1	0	0	0	0
373	F	1	4	3	1	0	1	0	13	1	0	0	0	0	0	0	0	0	0	0	0	0	0	0	12	1	0	0	0	0
374	M	10	4	0	1	0	1	0	13	1	0	0	0	0	0	0	0	0	0	0	0	0	0	1	3	1	0	0	0	0
375	M	2	4	0	1	0	1	0	14	0	0	0	0	0	0	0	0	0	0	0	0	0	0	0	3	1	0	0	0	0
376	M	2	4	0	1	0	1	0	15	1	0	0	0	0	0	0	0	0	0	0	0	0	0	0	3	1	0	0	0	0
377	M	5	4	3	1	0	1	0	17	1	0	0	0	0	0	0	0	0	0	0	0	0	0	0	1	1	0	0	0	0
378	M	2	4	2	1	0	1	0	18	1	0	0	0	0	0	0	0	0	0	0	0	0	0	0	2	1	0	0	0	0
379	M	3	4	3	1	0	1	0	19	1	0	0	0	0	0	0	0	0	0	0	0	0	0	0	1	1	0	0	0	0
380	M	4	4	1	1	0	1	0	21	1	0	0	0	0	0	0	0	0	0	0	0	0	0	1	4	1	0	0	0	0
381	F	4	0	6	0	0	1	0	41	1	0	0	0	0	0	0	0	0	0	1	0	1	0	0	3	1	0	0	1	0
382	M	2	0	9	1	0	1	1	42	1	0	0	0	0	0	0	0	0	0	0	0	0	0	0	12	1	0	0	0	0
383	F	6	0	7	0	0	1	0	45	1	0	0	0	0	0	1	0	0	0	1	0	1	1	0	4	1	0	0	1	0
384	M	45	0	6	0	0	0	1	47	1	0	0	0	0	0	0	0	0	0	0	0	0	0	1	6	2	0	0	1	1
385	M	4	0	11	1	0	1	0	48	0	0	0	0	0	0	0	0	0	0	0	0	0	0	0	12	1	1	1	1	0
386	M	4	0	9	1	0	1	0	48	0	0	0	0	0	0	0	0	0	0	0	0	0	0	0	2	1	0	1	1	0
387	M	6	0	7	1	0	1	0	48	1	0	0	0	0	0	0	0	0	0	1	0	1	0	0	4	1	0	0	1	0
388	F	6	0	10	1	0	1	0	48	1	0	0	0	0	0	0	0	0	0	0	0	0	0	0	1	1	0	0	0	0
389	F	6	0	10	1	0	1	0	48	0	0	0	0	0	0	0	0	0	0	0	0	0	0	0	1	1	0	0	0	0
390	M	4	0	9	1	0	1	0	48	0	0	0	0	0	0	0	0	0	0	0	0	0	0	0	2	1	0	0	0	0
391	M	3	0	7	1	0	1	1	50	0	0	0	0	0	0	0	0	0	0	0	0	0	0	0	4	1	0	0	0	0
392	F	6	0	7	0	0	1	1	50	1	1	0	0	0	0	0	0	0	0	1	0	1	1	0	5	1	0	0	1	0
393	M	6	0	7	1	0	1	0	50	1	1	0	0	0	0	0	0	0	0	1	0	1	1	0	5	1	0	0	1	0
394	M	3	0	6	1	0	1	0	52	1	0	0	0	0	0	0	0	0	0	0	0	0	0	0	6	1	0	0	0	0
395	F	3	0	6	1	0	1	0	53	0	0	0	0	0	0	0	0	0	0	0	0	0	0	0	6	1	0	0	0	0
396	F	14	0	6	0	0	0	1	1	0	0	0	0	0	0	0	0	0	0	0	0	0	0	0	7	2	0	0	0	0
397	M	9	0	11	1	0	1	1	3	1	0	0	0	0	0	0	0	0	0	1	0	1	0	1	2	1	0	0	1	0
398	M	3	0	10	1	0	1	0	6	1	0	0	0	0	0	0	0	0	0	0	0	0	0	0	4	1	0	0	0	0
399	M	2	0	7	1	0	1	0	6	0	0	0	0	0	0	0	0	0	0	0	0	0	0	0	6	1	0	0	0	0
400	F	11	0	10	1	1	0	0	8	1	0	0	0	0	0	0	0	0	0	1	0	1	0	1	4	0	0	0	1	0
401	M	4	1	7	1	0	1	1	47	1	0	0	0	0	0	0	0	0	0	0	0	0	0	0	4	1	0	0	0	0
402	M	6	1	10	1	0	1	0	48	0	0	0	0	0	0	0	0	0	0	0	0	0	0	0	1	1	0	0	0	0
403	F	5	1	11	1	0	1	1	49	1	1	0	0	0	0	0	1	0	0	1	0	1	1	0	12	1	0	0	1	0
404	M	2	1	7	1	0	1	0	49	0	0	0	0	0	0	0	0	0	0	0	0	0	0	0	4	1	0	0	0	0
405	M	7	1	7	1	0	1	0	49	1	0	0	0	0	0	0	0	0	1	0	0	0	1	0	5	1	0	0	0	0
406	F	2	1	10	1	0	1	0	49	0	0	0	0	0	0	0	0	0	0	0	0	0	0	0	1	1	0	0	0	0
407	F	4	1	6	1	0	1	0	49	0	0	0	0	0	0	0	0	0	0	0	0	0	0	0	6	1	0	0	0	0
408	F	2	1	8	1	0	1	0	50	0	0	0	0	0	0	0	0	0	0	1	0	1	0	0	3	1	0	0	1	0
409	M	4	1	6	1	0	1	0	50	0	0	0	0	0	0	0	0	0	0	0	0	0	0	0	5	1	0	0	0	0
410	F	183	1	6	0	0	0	1	50	1	0	1	0	1	0	0	0	0	0	0	0	0	1	1	12	2	0	0	1	1
411	M	2	1	11	1	0	1	1	50	1	0	0	0	0	0	0	0	0	0	0	0	0	0	0	1	1	0	0	0	0
412	M	3	1	7	1	0	1	1	51	0	0	0	0	0	0	0	0	0	0	0	0	0	0	0	5	1	0	0	0	0
413	M	3	1	6	1	0	1	0	51	0	0	0	0	0	0	0	0	0	0	0	0	0	0	0	5	1	0	0	0	0
414	M	3	1	8	1	0	1	1	51	1	0	0	0	0	0	0	0	0	0	0	0	0	0	0	4	1	0	0	0	0
415	F	1	1	11	0	0	0	1	51	0	0	0	0	0	0	0	0	0	0	0	0	0	0	0	1	2	0	0	0	0
416	M	1	1	8	1	0	1	1	51	1	0	0	0	0	0	0	0	0	0	0	0	0	0	0	4	1	0	0	0	0
417	F	3	1	11	1	0	1	1	51	1	0	0	0	0	0	0	0	0	0	0	0	0	0	0	1	1	0	0	0	0
418	F	3	1	8	1	0	1	0	51	0	0	0	0	0	0	0	0	0	0	0	0	0	0	0	4	1	0	0	0	0
419	M	3	1	10	1	0	1	1	52	0	0	0	0	0	0	0	0	0	0	0	0	0	0	0	2	1	0	0	0	0
420	F	3	1	8	1	0	1	0	52	0	0	0	0	0	0	0	0	0	0	0	0	0	0	0	4	1	0	0	0	0
421	M	3	1	7	1	0	1	0	52	1	0	0	0	0	0	0	0	0	0	0	0	0	0	0	4	1	0	0	0	0
422	F	2	1	6	1	0	1	0	52	0	0	0	0	0	0	0	0	0	0	0	0	0	0	0	6	1	0	0	0	0
423	M	1	1	11	1	0	1	0	52	0	0	0	0	0	0	0	0	0	0	0	0	0	0	0	1	1	0	0	0	0
424	F	2	1	10	1	0	1	0	52	1	0	0	0	0	0	0	0	0	0	0	0	0	0	0	2	1	0	0	0	0
425	F	2	1	9	1	0	1	0	52	0	0	0	0	0	0	0	0	0	0	0	0	0	0	0	3	1	0	0	0	0
426	F	2	1	9	1	0	1	0	52	1	0	0	0	0	0	0	0	0	0	0	0	0	0	0	3	1	0	0	0	0
427	M	2	1	7	0	0	1	1	53	1	0	0	0	0	0	0	0	0	0	1	0	1	0	0	5	1	0	0	1	0
428	M	2	1	6	1	0	1	1	1	1	0	0	0	0	0	0	0	0	0	0	0	0	0	0	6	1	0	0	0	0
429	F	4	1	6	1	0	1	0	1	1	0	0	0	0	0	0	0	0	0	0	0	0	0	0	6	1	0	0	0	0
430	M	3	1	6	1	0	1	0	1	0	0	0	0	0	0	0	0	0	0	0	0	0	0	0	6	1	0	0	0	0
431	F	4	1	10	1	1	0	0	1	0	0	0	0	0	0	0	0	0	0	0	0	0	0	0	2	0	0	0	0	0
432	F	3	1	11	1	0	1	0	2	1	0	0	0	0	0	0	0	0	0	1	0	1	0	0	1	1	0	0	1	0
433	M	4	1	11	0	0	0	1	2	1	0	0	0	0	0	0	0	0	0	1	0	1	0	0	1	2	0	0	1	0
434	M	4	1	8	0	0	0	1	3	0	0	0	0	0	0	0	0	0	0	1	0	1	0	0	5	2	0	0	1	0
435	M	3	1	8	1	0	1	0	4	0	0	0	0	0	0	0	0	0	0	0	0	0	0	0	5	1	0	0	0	0
436	F	8	1	6	1	0	1	0	4	1	0	1	1	0	0	0	0	0	0	1	0	1	1	0	7	1	0	0	1	0
437	M	3	1	9	1	0	1	1	4	1	0	0	0	0	0	0	0	0	0	0	0	0	0	0	4	1	0	0	0	0
438	F	3	1	6	0	0	0	1	4	0	0	0	0	0	0	0	0	0	0	0	0	0	0	0	7	2	0	0	0	0
439	F	1	1	7	1	0	1	1	7	1	0	1	0	0	0	0	0	0	0	1	0	1	1	0	7	1	0	0	1	0
440	F	4	1	9	1	1	0	0	8	1	0	0	0	0	0	0	0	0	0	0	0	0	0	0	5	0	0	0	0	0
441	M	4	1	6	1	0	1	0	9	1	0	0	0	0	0	0	0	0	0	0	0	0	0	0	8	1	0	0	0	0
442	M	8	1	6	0	0	0	1	9	1	0	0	0	0	0	0	0	0	0	1	0	1	0	1	9	2	0	0	1	0
443	F	6	1	11	1	0	1	1	20	1	0	0	0	0	0	0	0	0	0	1	0	1	0	0	5	1	0	0	1	0
444	F	4	1	9	1	0	1	1	25	0	0	0	0	0	0	0	0	0	0	0	0	0	0	0	9	1	0	0	0	0
445	M	2	1	11	1	0	1	0	38	0	1	0	0	0	0	0	0	0	0	1	0	1	1	0	10	1	0	0	1	0
446	M	4	2	9	1	0	1	0	45	1	0	0	0	0	0	0	0	0	0	1	0	1	0	0	2	1	0	0	1	0
447	M	4	2	8	1	0	1	0	46	0	0	0	0	0	0	0	0	0	0	1	0	1	0	0	3	1	0	0	1	0
448	M	3	2	9	1	0	1	0	46	0	0	0	0	0	0	0	0	0	0	0	0	0	0	0	2	1	0	0	0	0
449	M	4	2	10	0	0	1	0	46	0	0	0	0	0	0	0	0	0	0	1	0	1	0	0	1	1	0	0	1	0
450	M	4	2	8	0	0	1	1	46	1	0	0	0	0	0	0	0	0	0	1	0	1	0	0	2	1	0	0	1	0
451	M	3	2	9	0	0	0	1	47	1	0	0	0	0	0	0	0	0	0	0	0	0	0	0	2	2	0	0	0	0
452	M	2	2	6	1	0	1	0	47	0	0	0	0	0	0	0	0	0	0	0	0	0	0	0	5	1	0	0	0	0
453	F	7	2	8	0	0	1	0	47	0	0	0	0	0	0	0	0	0	0	1	0	1	0	0	3	1	0	0	1	0
454	F	2	2	9	1	0	1	0	47	0	0	0	0	0	0	0	0	0	0	0	0	0	0	0	1	1	0	0	0	0
455	F	2	2	7	0	0	1	0	48	0	0	0	0	0	0	0	0	0	0	1	0	1	0	0	4	1	0	0	1	0
456	M	8	2	9	1	0	1	0	48	0	0	0	0	0	0	0	0	0	0	1	0	1	0	0	2	1	0	0	1	0
457	M	4	2	8	1	0	1	1	49	1	0	0	0	0	0	0	0	0	0	0	0	0	0	0	3	1	0	0	0	0
458	M	2	2	10	1	0	1	0	49	1	0	0	0	0	0	0	0	0	0	1	0	1	0	0	2	1	0	0	1	0
459	M	2	2	7	0	0	1	0	50	0	0	0	0	0	0	0	0	0	0	1	0	1	0	0	4	1	0	0	1	0
460	M	3	2	10	1	0	1	0	50	0	0	0	0	0	0	0	0	0	0	0	0	0	0	0	1	1	0	0	0	0
461	F	2	2	9	1	1	0	0	51	0	0	0	0	0	0	0	0	0	0	0	0	0	0	0	2	0	0	0	0	0
462	F	2	2	10	1	1	1	0	51	0	0	0	0	0	0	0	0	0	0	0	0	0	0	0	2	0	0	0	0	0
463	M	3	2	8	1	1	0	0	51	0	0	0	0	0	0	0	0	0	0	1	0	1	0	0	4	0	0	0	1	0
464	F	5	2	7	0	0	1	0	52	1	0	0	0	0	0	0	0	0	0	1	0	1	0	0	5	1	0	0	1	0
465	F	3	2	9	1	1	0	1	52	0	0	0	0	0	0	0	0	0	0	0	0	0	0	0	3	0	0	0	0	0
466	M	3	2	7	1	0	1	0	1	0	0	0	0	0	0	0	0	0	0	1	0	1	0	0	5	1	0	0	1	0
467	M	1	2	7	1	0	1	0	2	0	0	0	0	0	0	0	0	0	0	1	0	1	0	0	5	1	0	0	1	0
468	M	3	2	8	0	0	1	1	3	0	0	0	0	0	0	0	0	0	0	1	0	1	0	0	5	1	0	0	1	0
469	M	1	2	7	0	0	1	0	3	0	0	0	0	0	0	0	0	0	0	1	0	1	0	0	6	1	0	0	1	0
470	M	5	2	8	1	0	1	0	4	0	0	0	0	0	0	0	0	0	0	1	0	1	0	0	5	1	0	0	1	0
471	M	4	2	6	1	0	1	0	5	0	0	0	0	0	0	0	0	0	0	0	0	0	0	0	7	1	0	0	0	0
472	M	3	2	8	0	0	1	0	6	0	0	0	0	0	0	0	0	0	0	1	0	1	0	0	5	1	0	0	1	0
473	F	3	2	9	1	0	1	0	9	0	0	0	0	0	0	0	0	0	0	0	0	0	0	0	5	1	0	0	0	0
474	M	3	3	11	1	0	1	0	47	1	0	0	0	0	0	0	0	0	0	0	0	0	0	0	12	1	0	0	0	0
475	M	2	3	6	1	0	1	0	50	1	0	0	0	0	0	0	0	0	0	1	0	1	0	0	5	1	0	0	1	0
476	F	1	3	8	0	0	0	1	51	0	0	0	0	0	0	0	0	0	0	1	0	1	0	0	3	2	0	0	1	0
477	M	3	3	10	1	0	1	0	51	1	0	0	0	0	0	0	0	0	0	0	0	0	0	0	2	1	0	0	0	0
478	M	2	3	8	1	0	1	0	51	1	0	0	0	0	0	0	0	0	0	1	0	1	0	0	4	1	0	0	1	0
479	F	4	3	9	0	0	1	0	51	1	0	0	0	0	0	0	0	0	0	0	0	0	0	1	3	1	0	0	0	0
480	F	3	3	8	1	0	1	1	52	1	0	0	0	0	0	0	0	0	0	0	0	0	0	0	4	1	0	0	0	0
481	F	2	3	11	1	0	1	0	1	1	0	0	0	0	0	0	0	0	0	0	0	0	0	0	1	1	0	0	0	0
482	M	2	3	11	1	0	1	0	1	1	0	0	0	0	0	0	0	0	0	0	0	0	0	0	1	1	0	0	0	0
483	F	2	3	7	1	0	1	0	1	1	0	0	0	0	0	0	0	0	0	1	0	1	0	0	5	1	0	0	1	0
484	F	6	3	10	1	0	1	0	1	1	0	0	0	0	0	0	0	0	0	0	0	0	0	0	2	1	0	0	0	0
485	F	2	3	11	1	1	1	0	2	1	0	0	0	0	0	0	0	0	0	0	0	0	0	0	1	0	0	0	0	0
486	F	2	3	8	1	0	1	0	2	1	0	0	0	0	0	0	0	0	0	0	0	0	0	0	4	1	0	0	0	0
487	M	3	3	8	1	0	1	1	3	1	0	0	0	0	0	0	0	0	0	0	0	0	0	0	5	1	0	0	0	0
488	F	9	3	7	0	0	0	1	4	1	0	0	0	0	0	0	0	0	1	0	1	1	1	1	6	2	0	1	1	1
489	F	1	3	8	1	0	1	0	6	1	0	0	0	0	0	0	0	0	0	0	0	0	0	0	6	1	0	0	0	0
490	M	14	4	7	1	0	1	1	43	1	0	0	0	1	0	0	1	0	0	1	0	1	1	0	3	1	0	0	1	0
491	M	4	4	7	1	0	1	0	48	1	0	0	0	0	0	0	0	0	0	0	0	0	0	0	4	1	0	0	0	0
492	F	1	4	6	1	0	1	0	49	0	0	0	0	0	0	0	0	0	0	0	0	0	0	0	6	1	0	0	0	0
493	M	1	4	9	1	0	1	0	49	0	0	0	0	0	0	0	0	0	0	1	0	1	0	0	2	1	0	0	1	0
494	M	2	4	10	1	0	1	0	50	1	0	0	0	0	0	0	0	0	0	1	0	1	0	0	2	1	0	0	1	0
495	F	3	4	8	1	0	1	0	1	1	1	0	0	0	0	0	0	0	0	0	0	0	1	0	4	1	0	0	0	0
496	F	2	4	9	1	0	1	0	3	0	0	0	0	0	0	0	0	0	0	0	0	0	0	0	3	1	0	0	0	0
497	M	2	4	6	1	0	1	0	4	1	0	0	0	0	0	0	0	0	0	0	0	0	0	0	7	1	0	0	0	0
498	M	5	4	10	0	0	0	1	7	1	0	0	0	0	0	0	0	0	0	0	0	0	0	0	3	2	0	0	0	0
499	F	3	4	6	1	0	1	0	8	1	0	0	0	0	0	0	0	0	0	0	0	0	0	0	7	1	0	0	0	0
500	M	1	4	10	1	0	1	0	12	1	0	0	0	0	0	0	0	0	0	0	0	0	0	0	5	1	0	0	0	0
501	F	2	4	11	1	0	1	1	13	1	0	0	0	0	0	0	0	0	0	0	0	0	0	0	4	1	0	0	0	0
502	F	5	0	16	1	0	1	0	46	0	0	0	0	0	0	0	0	0	0	0	0	0	0	0	6	1	0	0	0	0
503	M	2	0	17	1	0	1	0	46	0	0	0	0	0	0	0	0	0	0	0	0	0	0	0	5	1	0	0	0	0
504	F	5	0	13	1	0	1	0	46	0	0	0	0	0	0	0	0	0	0	0	0	0	0	0	10	1	0	0	0	0
505	F	6	0	23	0	1	1	1	46	0	0	0	0	0	0	0	0	0	0	1	0	1	0	0	12	0	0	0	1	0
506	M	8	0	19	1	1	1	1	47	1	0	0	0	0	0	0	0	0	0	0	0	0	0	0	4	0	0	0	0	0
507	M	6	0	16	1	1	1	0	47	0	0	0	0	0	0	0	0	0	0	1	0	1	0	0	7	0	0	0	1	0
508	F	3	0	22	1	1	1	1	47	1	1	0	0	0	0	0	0	0	0	0	0	0	1	0	1	0	0	0	0	0
509	M	4	0	15	1	1	0	0	47	1	0	0	0	0	0	0	0	0	0	0	0	0	0	0	8	0	0	0	0	0
510	F	8	0	20	0	1	1	1	48	0	0	0	0	0	0	0	0	0	0	1	0	1	0	0	3	0	0	0	1	0
511	M	4	0	20	1	0	1	1	48	0	0	0	0	0	0	0	0	0	0	0	0	0	0	0	3	1	0	0	0	0
512	F	11	0	12	1	1	0	1	49	0	0	0	0	0	0	0	0	0	0	0	0	0	0	1	11	0	0	0	0	0
513	M	3	0	14	1	0	1	0	49	0	0	0	0	0	0	0	0	0	0	1	0	1	0	0	10	1	0	0	1	0
514	F	2	0	15	1	0	1	1	49	1	0	0	0	0	0	0	0	0	0	0	0	0	0	0	8	1	0	0	0	0
515	M	0	0	20	1	1	0	1	49	0	0	0	0	0	0	0	0	0	0	1	0	1	0	0	3	0	0	0	1	0
516	M	2	0	21	1	1	0	1	49	0	0	0	0	0	0	0	0	0	0	1	0	1	0	0	3	0	0	0	1	0
517	M	6	0	18	1	1	0	0	50	0	0	0	0	0	0	0	0	0	0	1	0	1	0	0	6	0	0	0	1	0
518	F	7	0	19	0	0	0	1	51	0	0	0	0	0	0	0	0	0	0	0	0	0	0	0	4	2	0	0	0	0
519	M	1	0	15	1	0	1	0	51	0	0	0	0	0	0	0	0	0	0	0	0	0	0	0	9	1	0	0	0	0
520	F	8	0	12	1	0	1	0	51	1	0	0	0	0	0	0	0	0	0	0	0	0	0	0	12	1	0	0	0	0
521	F	3	0	16	1	0	1	0	52	0	0	0	0	0	0	0	0	0	0	1	0	1	0	0	7	1	0	0	1	0
522	F	3	0	18	0	0	0	1	52	0	1	0	0	0	0	0	0	0	0	0	0	0	1	0	6	2	0	0	0	0
523	F	5	0	22	1	1	1	0	52	0	0	0	0	0	0	0	1	0	0	0	0	0	1	0	2	0	0	0	0	0
524	F	4	1	14	1	1	0	0	45	1	0	0	0	0	0	0	0	0	0	1	0	1	0	0	8	0	0	0	1	0
525	M	3	1	13	0	0	0	1	49	1	0	0	0	0	0	0	0	0	0	0	0	0	0	0	10	2	0	0	0	0
526	M	9	1	22	0	0	1	1	49	1	0	0	0	0	0	0	0	0	0	1	0	1	0	1	2	1	0	0	1	0
527	F	3	1	23	1	0	1	0	49	0	0	0	0	0	0	0	0	0	0	0	0	0	0	0	12	1	0	0	0	0
528	M	3	1	23	1	0	1	0	49	1	0	0	0	0	0	0	0	0	0	0	0	0	0	0	12	1	0	0	0	0
529	F	3	1	13	1	0	1	0	49	0	0	0	0	0	0	0	0	0	0	0	0	0	0	0	10	1	0	0	0	0
530	M	5	1	16	1	0	1	1	49	0	0	0	0	0	0	0	0	0	0	0	0	0	0	0	8	1	0	0	0	0
531	F	2	1	15	0	0	0	1	50	0	0	0	0	0	0	0	0	0	0	0	0	0	0	0	9	2	0	0	0	0
532	F	7	1	16	1	0	1	0	50	0	0	0	0	0	0	0	0	0	0	1	0	1	0	0	8	1	0	0	1	0
533	M	7	1	14	1	0	1	0	50	0	0	0	0	0	0	0	0	0	0	1	0	1	0	1	10	1	0	0	1	0
534	M	4	1	22	1	0	1	1	50	1	0	0	0	0	0	0	0	0	0	1	0	1	0	0	1	1	0	0	1	0
535	F	3	1	14	0	0	1	1	51	0	0	0	0	0	0	0	0	0	0	1	0	1	0	0	10	1	0	0	1	0
536	M	1	1	19	1	0	1	1	51	0	0	0	0	0	0	0	0	0	0	0	0	0	0	0	5	1	0	0	0	0
537	M	4	1	21	1	1	0	0	51	0	0	0	0	0	0	0	0	0	0	0	0	0	0	0	3	0	0	0	0	0
538	M	2	1	12	1	1	0	1	51	0	0	0	0	0	0	0	0	0	0	0	0	0	0	0	12	0	0	0	0	0
539	M	3	1	19	1	1	0	1	51	1	0	0	0	0	0	0	0	0	0	0	0	0	0	0	5	0	0	0	0	0
540	F	3	1	16	1	0	1	1	51	1	0	0	0	0	0	0	0	0	1	0	0	0	1	0	7	1	0	0	0	0
541	F	2	1	14	1	0	1	0	51	0	0	0	0	0	0	0	0	0	0	0	0	0	0	0	10	1	0	0	0	0
542	M	3	1	23	1	1	0	0	51	1	0	0	0	0	0	0	0	0	0	0	0	0	0	0	1	0	0	0	0	0
543	F	3	1	20	1	1	0	0	51	1	0	0	0	0	0	1	0	0	0	0	0	0	1	0	4	0	0	0	0	0
544	F	4	1	15	1	1	0	0	51	1	0	0	0	0	0	0	0	0	0	0	0	0	0	0	9	0	0	0	0	0
545	M	1	1	14	1	0	1	1	52	1	0	0	0	0	0	0	0	0	0	0	0	0	0	0	10	1	0	0	0	0
546	F	5	1	13	1	1	1	1	52	1	0	0	0	0	0	0	0	0	0	1	0	1	0	0	11	0	0	0	1	0
547	M	4	1	17	1	1	1	1	52	1	0	0	0	0	0	0	0	0	0	1	0	1	0	0	7	0	0	0	1	0
548	M	2	1	12	0	0	1	1	53	0	0	0	0	0	0	0	0	0	0	1	0	1	0	0	12	1	0	0	1	0
549	M	0	1	12	1	0	1	1	1	0	0	0	0	0	0	0	0	0	0	0	0	0	0	0	12	1	0	0	0	0
550	M	2	1	13	1	0	1	1	1	0	0	0	0	0	0	0	0	0	0	1	0	1	0	0	12	1	0	0	1	0
551	F	1	1	13	1	1	0	1	1	0	0	0	0	0	0	0	0	0	0	0	0	0	0	0	11	0	0	0	0	0
552	M	7	1	23	0	0	0	1	1	1	0	0	0	0	0	0	0	0	0	0	0	0	0	0	2	2	0	0	0	0
553	F	5	1	13	1	1	0	0	3	0	0	0	0	0	0	0	0	0	0	1	0	1	0	0	12	0	0	0	1	0
554	F	3	1	13	1	0	1	0	3	0	0	0	0	0	0	0	0	0	0	0	0	0	0	0	12	1	0	0	0	0
555	F	5	1	18	1	1	1	1	3	1	0	0	0	0	0	0	0	0	0	0	0	0	0	0	7	0	0	0	0	0
556	F	2	1	14	1	0	1	0	5	0	0	0	0	0	0	0	0	0	0	0	0	0	0	0	11	1	0	0	0	0
557	F	2	1	18	1	1	1	1	8	0	0	0	0	0	0	0	0	0	0	1	0	1	0	0	8	0	0	0	1	0
558	M	4	2	15	0	0	0	1	47	0	0	0	0	0	0	0	0	0	0	0	0	0	0	0	8	2	0	0	0	0
559	M	2	2	20	1	0	1	1	47	0	0	0	0	0	0	0	0	0	0	0	0	0	0	0	3	1	0	0	0	0
560	F	2	2	13	0	0	1	1	47	0	0	0	0	0	0	0	0	0	0	1	0	1	0	0	10	1	0	0	1	0
561	M	2	2	21	1	0	1	1	47	0	0	0	0	0	0	0	0	0	0	0	0	0	0	0	2	1	0	0	0	0
562	M	2	2	15	1	1	0	1	47	1	0	0	0	0	0	0	0	0	0	0	0	0	0	0	7	0	0	0	0	0
563	F	7	2	16	1	1	0	0	48	1	0	0	0	0	0	0	0	0	0	0	0	0	0	0	7	0	1	0	1	0
564	M	2	2	21	0	0	0	1	49	0	0	0	0	0	0	0	0	0	0	1	0	1	0	0	3	2	0	0	1	0
565	M	5	2	13	1	1	0	0	49	1	0	0	0	0	0	0	0	0	1	0	0	0	1	0	10	0	0	0	0	0
566	F	2	2	14	1	0	1	0	50	1	0	0	0	0	0	0	0	0	0	0	0	0	0	0	9	1	0	0	0	0
567	M	4	2	16	1	0	1	0	50	1	0	0	0	0	0	0	0	0	0	0	0	0	0	0	8	1	0	0	0	0
568	F	4	2	19	1	0	1	1	50	1	0	0	0	0	0	0	0	0	0	0	0	0	0	0	5	1	0	0	0	0
569	F	5	2	20	1	0	1	1	50	0	0	0	0	0	0	0	0	0	0	1	0	1	0	0	3	1	0	0	1	0
570	M	1	2	20	0	0	0	1	50	1	0	0	0	0	0	0	0	0	0	1	0	1	0	0	3	2	0	0	1	0
571	M	3	2	16	1	0	1	0	50	0	0	0	0	0	0	0	0	0	0	0	0	0	0	0	8	1	0	0	0	0
572	M	2	2	14	1	0	1	1	51	1	0	0	0	0	0	0	0	0	0	1	0	1	0	0	10	1	0	0	1	0
573	F	2	2	14	1	1	0	0	51	0	0	0	0	0	0	0	0	0	0	1	0	1	0	0	10	0	0	0	1	0
574	F	3	2	12	1	0	1	0	51	0	0	0	0	0	0	0	0	0	0	0	0	0	0	0	12	1	0	0	0	0
575	M	4	2	18	1	0	1	0	51	1	0	0	0	0	0	0	0	0	0	0	0	0	0	0	6	1	0	0	0	0
576	F	1	2	23	1	0	1	0	52	0	0	0	0	0	0	0	0	0	0	1	0	1	0	0	1	1	0	0	1	0
577	F	4	2	20	1	0	1	1	52	1	0	0	0	0	0	0	0	0	0	1	0	1	0	0	4	1	0	0	1	0
578	M	5	2	18	0	0	0	1	53	0	0	0	0	0	0	0	0	0	0	1	0	1	0	0	6	2	0	0	1	0
579	M	7	2	13	1	0	1	1	1	1	0	0	0	0	0	1	0	0	0	1	0	1	1	0	12	1	0	0	1	0
580	M	2	2	18	1	0	1	1	2	1	0	0	0	0	0	0	0	0	0	1	0	1	0	0	6	1	0	0	1	0
581	M	4	2	16	0	0	0	1	2	0	0	0	0	0	0	0	0	0	0	0	0	0	0	0	8	2	0	0	0	0
582	M	6	2	18	1	0	1	0	6	0	0	0	0	0	0	0	0	0	0	1	0	1	0	0	7	1	0	0	1	0
583	F	72	3	13	0	0	0	1	41	1	0	0	0	0	0	0	0	0	0	0	0	0	0	1	11	2	0	0	1	1
584	F	3	3	22	1	0	1	0	49	1	0	0	0	0	0	0	0	0	0	1	0	1	0	0	1	1	0	0	1	0
585	M	1	3	15	1	0	1	0	50	1	0	0	0	0	0	0	0	0	0	1	0	1	0	0	8	1	0	0	1	0
586	M	8	3	14	0	0	1	0	50	1	0	0	0	0	0	0	0	0	1	0	0	0	1	0	10	1	0	0	0	0
587	M	2	3	12	1	0	1	0	50	1	0	0	0	0	0	0	0	0	0	1	0	1	0	0	11	1	0	0	1	0
588	M	2	3	20	1	0	1	1	50	1	0	0	0	0	0	0	0	0	0	1	0	1	0	0	3	1	0	0	1	0
589	F	6	3	17	1	0	1	1	50	1	0	0	0	0	0	0	0	0	0	1	0	1	0	0	7	1	0	0	1	0
590	F	3	3	19	1	1	1	0	51	1	0	0	0	0	0	0	0	0	0	1	0	1	0	0	5	0	0	0	1	0
591	M	2	3	21	1	0	1	1	51	1	0	0	0	0	0	0	0	0	0	1	0	1	0	0	3	1	0	0	1	0
592	F	3	3	12	1	0	1	0	51	1	0	0	0	0	0	0	0	0	0	0	0	0	0	0	12	1	0	0	0	0
593	M	6	3	22	1	0	1	1	51	1	0	0	0	0	0	0	0	0	0	1	0	1	0	0	2	1	0	0	1	0
594	F	3	3	23	1	1	1	0	51	1	0	0	0	0	0	0	0	0	0	0	0	0	0	0	1	0	0	0	0	0
595	M	2	3	17	1	1	0	0	51	1	0	0	0	0	0	0	0	0	0	0	0	0	0	0	7	0	0	0	0	0
596	M	70	3	14	0	0	0	1	52	1	0	0	0	0	0	0	0	0	0	0	0	0	0	1	12	2	0	0	1	1
597	M	1	3	15	0	0	0	1	52	1	0	0	0	0	0	0	0	0	0	0	0	0	0	0	9	2	0	0	0	0
598	F	3	3	15	1	0	1	0	52	1	0	0	0	0	0	0	0	0	0	1	0	1	0	0	9	1	0	0	1	0
599	F	7	3	20	1	0	1	1	1	1	0	0	0	0	0	0	0	0	0	1	0	1	0	0	4	1	0	0	1	0
600	F	5	3	16	1	0	1	1	2	1	0	0	0	0	0	0	0	0	0	1	0	1	0	0	8	1	0	0	1	0
601	F	4	3	15	1	0	1	0	4	1	0	0	0	0	0	0	0	0	0	0	0	0	0	0	10	1	0	0	0	0
602	F	3	3	21	1	0	1	1	4	1	0	0	0	0	0	0	0	0	0	1	0	1	0	0	4	1	0	0	1	0
603	M	7	3	17	1	0	1	1	6	1	0	0	0	0	0	0	0	0	0	1	0	1	0	0	9	1	0	0	1	0
604	F	3	4	20	1	0	1	0	45	1	0	0	0	0	0	0	0	0	0	1	0	1	0	0	2	1	0	0	1	0
605	F	3	4	20	1	1	1	0	45	1	0	0	0	0	0	0	0	0	0	1	0	1	0	0	2	0	0	0	1	0
606	M	1	4	14	1	0	1	1	45	1	0	0	0	0	0	0	0	0	0	0	0	0	0	0	9	1	0	0	0	0
607	F	2	4	12	1	0	1	0	48	1	0	0	0	0	0	0	0	0	0	1	0	1	0	0	11	1	0	0	1	0
608	M	1	4	14	1	0	1	0	48	0	0	0	0	0	0	0	0	0	0	0	0	0	0	0	9	1	0	0	0	0
609	F	2	4	14	1	0	1	1	48	1	0	0	0	0	0	0	0	0	0	1	0	1	0	0	9	1	0	0	1	0
610	F	2	4	15	1	0	1	1	49	1	0	0	0	0	0	0	0	0	0	0	0	0	0	0	9	1	1	0	1	0
611	F	3	4	12	1	0	1	0	50	1	0	0	0	0	0	0	0	0	0	0	0	0	0	0	11	1	0	0	0	0
612	M	2	4	20	1	0	1	1	51	1	0	0	0	0	0	0	0	0	0	0	0	0	0	0	4	1	0	0	0	0
613	M	2	4	18	1	0	0	1	4	1	0	0	0	0	0	0	0	0	0	0	0	0	0	0	7	2	0	0	0	0
614	F	3	4	19	1	0	1	1	6	1	0	0	0	0	0	0	0	0	0	0	0	0	0	0	6	1	0	0	0	0
615	M	2	4	19	1	0	1	1	7	1	0	0	0	0	0	0	0	0	0	0	0	0	0	0	6	1	0	0	0	0
616	M	3	4	16	1	0	1	1	9	1	0	1	0	0	0	0	0	0	0	0	0	0	1	0	10	1	0	0	0	0
617	M	2	0	40	1	0	1	1	47	0	0	0	0	0	0	0	0	0	0	0	0	0	0	0	7	1	0	0	0	0
618	M	5	0	42	0	0	1	1	48	0	0	0	0	0	0	0	0	0	0	1	0	1	0	0	5	1	0	0	1	0
619	M	4	0	36	1	0	1	0	49	0	0	0	0	0	0	0	0	0	0	0	0	0	0	0	11	1	0	0	0	0
620	F	3	0	43	1	0	1	1	51	0	0	0	0	0	0	0	0	0	0	0	0	0	0	0	5	1	0	1	1	0
621	M	8	0	44	1	1	0	1	51	1	0	0	0	0	0	0	0	0	0	1	0	1	0	0	4	0	0	0	1	0
622	F	4	0	52	1	1	0	1	11	0	0	0	0	0	0	0	0	0	0	0	0	0	0	0	10	0	0	0	0	0
623	M	5	1	36	0	0	0	1	48	1	0	0	0	0	0	0	0	0	0	1	0	1	0	1	11	2	0	0	1	0
624	M	4	1	40	1	0	1	1	48	1	0	0	0	0	0	0	0	0	0	1	0	1	0	0	7	1	0	0	1	0
625	M	7	1	37	1	0	1	1	49	1	0	0	0	0	0	0	0	0	0	1	0	1	0	0	10	1	0	0	1	0
626	M	8	1	38	1	0	1	1	51	1	0	0	0	0	0	0	0	0	0	1	0	1	0	0	10	1	0	0	1	0
627	F	6	1	48	1	0	1	1	51	1	0	0	0	0	0	0	0	0	0	0	0	0	0	0	12	1	0	0	0	0
628	F	5	1	59	0	0	0	1	51	1	0	0	0	0	0	0	0	0	0	1	0	1	0	0	1	2	0	0	1	0
629	F	3	1	41	1	0	1	1	1	0	0	0	0	0	0	0	0	0	0	0	0	0	0	0	7	1	0	0	0	0
630	F	5	1	41	0	0	0	1	3	1	0	0	0	0	0	0	0	0	0	0	0	0	0	0	8	2	0	0	0	0
631	F	2	2	45	1	0	1	0	46	1	0	0	0	0	0	0	0	0	0	0	0	0	0	0	2	1	0	0	0	0
632	F	2	2	41	1	0	1	1	47	1	0	0	0	0	0	0	0	0	0	0	0	0	0	0	5	1	0	0	0	0
633	F	3	2	40	1	0	1	1	47	0	0	0	0	0	0	0	0	0	0	0	0	0	0	0	7	1	0	0	0	0
634	M	6	2	40	0	0	0	1	51	0	0	0	0	0	0	0	0	0	0	1	0	1	0	0	8	2	0	0	1	0
635	F	4	2	56	1	1	0	0	51	0	0	0	0	0	0	0	0	0	0	0	0	0	0	0	4	0	0	0	0	0
636	F	7	2	52	0	0	0	1	3	0	0	0	0	0	0	0	0	0	0	1	0	1	0	1	9	2	0	0	1	0
637	M	7	3	51	1	0	1	1	47	1	0	0	0	0	0	0	0	0	0	0	0	0	0	0	8	1	0	0	0	0
638	F	8	3	43	1	0	1	1	49	1	0	0	0	0	0	0	0	0	0	1	0	1	0	1	5	1	0	0	1	0
639	F	2	3	38	1	0	1	1	51	1	0	0	0	0	0	0	0	0	1	0	0	0	1	0	10	1	0	0	0	0
640	F	5	3	37	1	1	1	1	51	1	0	0	0	0	0	0	0	0	0	1	0	1	0	0	10	0	0	0	1	0
641	F	2	3	37	1	0	1	1	52	1	0	0	0	0	0	0	0	0	0	0	0	0	0	0	10	1	0	0	0	0
642	F	3	3	43	1	0	1	1	52	1	0	0	0	0	0	0	0	0	0	1	0	1	0	0	5	1	0	0	1	0
643	F	2	3	41	1	0	1	0	52	1	0	0	0	0	0	0	0	0	0	1	0	1	0	0	7	1	0	0	1	0
644	M	3	4	37	1	0	1	1	48	1	0	0	0	0	0	0	0	0	0	1	0	1	0	0	10	1	0	0	1	0
645	M	3	4	37	0	0	0	1	48	1	0	0	0	0	0	0	0	0	0	0	0	0	0	0	10	2	0	0	0	0
646	F	2	4	54	1	0	1	1	48	1	1	0	0	0	0	0	0	0	0	0	0	0	1	0	5	1	0	0	0	0
647	M	3	4	42	1	0	1	0	4	1	0	0	0	0	0	0	0	0	0	0	0	0	0	0	7	1	0	0	0	0

## Sheet: Legend
Sex	Period_season	RSV_primary_diagnose	D480_1	D466_11	D079_6	PCR_positive_RSV	DV21_3x	D770_7x	D748_xx	congenital_heart_and_vascular_anomalies	D277_0x	neuromuscular_disorders	D758_0x	D279_xx	other_congenital_and_metabolic_disorders	D518_81	D786_03	Severity	Comorbidities	PICU	birth_month	Diagnosis_at_discharge	D799_02	D518_82	Severity_and_mechanical_ventilation	Mechanical_ventilation
M = male	0 = 2010-2011	0 = no	0 = no	0 = no	0 = no	0 = no	0 = no	0 = no	0 = no	0 = no	0 = no	0 = no	0 = no	0 = no	0 = no	0 = no	0 = no	0 = no	0 = no	0 = no	1 = january	0 = Pneumonia due to RSV	0 = no	0 = no	0 = no	0= no
F = female	1 = 2011-2012	1 = yes	1 = yes	1 = yes	1 = yes	1 = yes	1 = yes	1 = yes	1 = yes	1 = yes	1 = yes	1 = yes	1 = yes	1 = yes	1 = yes	1 = yes	1 = yes	1 = yes	1 = yes	1 = yes	2 = february	1 = Acute bronchiolitis due to RSV	1 = yes	1 = yes	1 = yes	1= yes
	2 = 2012-2013																				3 = march	2 = Infection due to RSV
	3 = 2013-2014																				4 = april
	4 = 2014-2015																				5 = may
																					6 = june
																					7 = july
																					8 = august
																					9 = september
																					10 = october
																					11= november
																					12 = december
